# Supplementary material for: A meta-analytic evaluation of cholesteryl ester transfer protein (CETP) C-629A polymorphism in association with coronary heart disease risk and lipid changes
Source: Oncotarget. 2016 Oct 25;8(2):2153–63. doi: 10.18632/oncotarget.12898 (PMC5356788; doi:10.18632/oncotarget.12898)
Supplement: Supplementary file 2 [file oncotarget-08-2153-s002.xls]

## Sheet: Supplementary Table S1
Supplemantary Table S1. The baseline characteristics and circulating lipid profiles of all studies for the genotype-phenotype relationship
Author (year)	Ethnicity	Subgroup	Sample size	CETP (μg/mL)			Triglyceride (mg/dL)			HDL-C (mg/dL)			LDL-C (mg/dL)			Apo AI (mg/dL)			Apo B (mg/dL)
				AA	AC	CC	AA	AC	CC	AA	AC	CC	AA	AC	CC	AA	AC	CC	AA	AC	CC
Kakko S (M) (2001)	Caucasian	Non-CHD controls	233	NR	NR	NR	138.169	136.398	146.14	47.1774	46.7907	47.9508	143.079	143.852	148.88	NR	NR	NR	NR	NR	NR
Kakko S (F) (2001)	Caucasian	Non-CHD controls	248	NR	NR	NR	110.712	103.627	102.741	65.739	60.7119	56.4582	127.224	128.384	129.931	NR	NR	NR	NR	NR	NR
Yilmaz H (C) (2005)	Middle Eastern	Non-CHD controls	111	NR	NR	NR	161.5	128.7	127.6	NR	NR	NR	NR	NR	NR	NR	NR	NR	NR	NR	NR
Yilmaz H (P) (2005)	Middle Eastern	CHD patients	173	NR	NR	NR	145.1	158	147.4	NR	NR	NR	NR	NR	NR	NR	NR	NR	NR	NR	NR
Tsai MY (2008)	Mixed	General population	855	1.56	1.8	1.97	NR	NR	NR	52.1	49	47.5	NR	NR	NR	NR	NR	NR	NR	NR	NR
Tanrikulu S (C) (2009)	Middle Eastern	Non-CHD controls	120	NR	NR	NR	144	132	133	49.5	47.3	46.5	124	124	148	NR	NR	NR	NR	NR	NR
Tanrikulu S (P) (2009)	Middle Eastern	CHD patients	120	NR	NR	NR	184	158	151	37.6	38.2	39.1	127	130	139	NR	NR	NR	NR	NR	NR
Ridker PM (2009)	Caucasian	Non-CHD controls	18245	NR	NR	NR	NR	NR	NR	55	52	49	NR	NR	NR	NR	NR	NR	NR	NR	NR
Poduri A (C) (2009)	Asian	Non-CHD controls	150	NR	NR	NR	NR	NR	NR	38.56	43.72	40.39	65.8	79.69	76.35	NR	NR	NR	NR	NR	NR
Poduri A (P) (2009)	Asian	CHD patients	265	NR	NR	NR	NR	NR	NR	37.01	34.91	34.71	134.52	133.91	126	NR	NR	NR	NR	NR	NR
Ghatreh Samani K (C) (2009)	Middle Eastern	Non-CHD controls	136	2.19	2.33	2.51	164	182	223	41.9	36.6	35.1	95.7	97.2	96.5	129.9	121.1	126.4	99.8	103.9	110.5
Ghatreh Samani K (P) (2009)	Middle Eastern	CHD patients	187	1.82	1.99	2.74	188	194	195	38.1	34.8	34.9	101.8	99.5	105.8	122.7	114.8	123.8	103.4	106.6	103.7
Wang J (2013)	Asian	Non-CHD controls	420	NR	NR	NR	NR	NR	NR	57.6183	56.0715	49.4976	NR	NR	NR	NR	NR	NR	NR	NR	NR
Lu Y (M) Chinese (2013)	Asian	Non-CHD controls	184	NR	NR	NR	NR	NR	NR	52.2045	48.3375	46.7907	NR	NR	NR	NR	NR	NR	NR	NR	NR
Lu Y (M) Malays (2013)	Asian	Non-CHD controls	138	NR	NR	NR	NR	NR	NR	48.7242	44.4705	45.2439	NR	NR	NR	NR	NR	NR	NR	NR	NR
Lu Y (M) Indians (2013)	Asian	Non-CHD controls	239	NR	NR	NR	NR	NR	NR	41.3769	38.2833	39.4434	NR	NR	NR	NR	NR	NR	NR	NR	NR
Lu Y (F) Chinese (2013)	Asian	Non-CHD controls	162	NR	NR	NR	NR	NR	NR	65.3523	58.7784	62.2587	NR	NR	NR	NR	NR	NR	NR	NR	NR
Lu Y (F) Malays (2013)	Asian	Non-CHD controls	12	NR	NR	NR	NR	NR	NR	74.2464	51.4311	54.9114	NR	NR	NR	NR	NR	NR	NR	NR	NR
Lu Y (F) Indians (2013)	Asian	Non-CHD controls	142	NR	NR	NR	NR	NR	NR	50.6577	49.8843	45.6306	NR	NR	NR	NR	NR	NR	NR	NR	NR
Gu G (2014)	Asian	CHD patients	348	2.2	2.7	3.4	168.291	159.433	168.291	54.1377	46.4037	38.6698	112.142	131.477	146.945	110	110	110	120	140	120
Notes: (M), male; (F), female; (C), controls; (P), patients; NR, not reported; CETP, cholesteryl ester transfer protein; HDL-C, high-density lipoprotein cholesterol; LDL-C, low-density lipoprotein cholesterol; Apo AI, apolipoprotein AI, Apo B, apolipoprotein B。
